# Supplementary material for: De novo genome assembly of Oryza granulata reveals rapid genome expansion and adaptive evolution
Source: Commun Biol. 2018 Jun 29;1:84. doi: 10.1038/s42003-018-0089-4 (PMC6123737; doi:10.1038/s42003-018-0089-4)
Supplement: Supplementary file 3 — Supplementary Data 1 [file 42003_2018_89_MOESM3_ESM.xlsx]

## Sheet: S16
Supplementary Data 1. Inserting traces of LTRs in the centromere-specific contig2720
ContigSize (Bp)		337098
Name	Type	Begin	End
Copia-4_OS-I	LTR/Copia	25	1062
Copia-4_OS-I	LTR/Copia	1270	1799
Gypsy-10C_OS-LTR	LTR/Gypsy	2883	3042
Copia-4_OS-I	LTR/Copia	3126	3966
Copia-4_OS-I	LTR/Copia	4189	4972
Copia-4_OS-I	LTR/Copia	5135	6030
Copia-4_OS-LTR	LTR/Copia	7437	7635
Copia-4_OS-LTR	LTR/Copia	7817	8055
RIRE7_LTR	LTR/Gypsy	8393	8587
SZ-22_LTR	LTR/Gypsy	8753	8915
SZ-22_LTR	LTR/Gypsy	9176	9237
SZ-22_LTR	LTR/Gypsy	11582	12350
CRM-I_OS	LTR/Gypsy	12341	13264
RIRE7_LTR	LTR/Gypsy	13266	13445
Gypsy-10D_OS-LTR	LTR/Gypsy	13976	14089
Gypsy-10B_OS-LTR	LTR/Gypsy	14083	14261
Gypsy-10C_OS-LTR	LTR/Gypsy	14601	14770
SZ-22_LTR	LTR/Gypsy	14863	15063
SZ-22_LTR	LTR/Gypsy	15185	15541
CRM-LTR_OS	LTR/Gypsy	15588	15792
RIRE7_LTR	LTR/Gypsy	15816	15989
CRM-LTR_OS	LTR/Gypsy	15990	16134
Gypsy-10C_OS-LTR	LTR/Gypsy	16154	16607
SZ-20LTR	LTR/Gypsy	16607	16779
Gypsy-10C_OS-LTR	LTR/Gypsy	16773	16950
Gypsy-10C_OS-LTR	LTR/Gypsy	17298	17467
SZ-22_LTR	LTR/Gypsy	17556	17628
SZ-22_LTR	LTR/Gypsy	18277	18550
CRM-LTR_OS	LTR/Gypsy	18679	19168
CRM-LTR_OS	LTR/Gypsy	20608	20651
CRM-LTR_OS	LTR/Gypsy	20672	20844
CRM-LTR_OS	LTR/Gypsy	20851	21761
CRM-LTR_OS	LTR/Gypsy	21762	22315
CRM-LTR_OS	LTR/Gypsy	25280	25380
Gypsy-21_OS-LTR	LTR/Gypsy	28568	29532
SZ-22_int-int	LTR/Gypsy	35753	36394
CRM-LTR_OS	LTR/Gypsy	36412	36901
RN10_I-int	LTR/Gypsy	36902	37141
SZ-10_LTR	LTR/Gypsy	38807	38940
CRM-I_OS	LTR/Gypsy	39388	39588
CRM-I_OS	LTR/Gypsy	40856	41157
CRM-I_OS	LTR/Gypsy	42000	42376
SZ-10_I-int	LTR/Gypsy	42562	45322
CRM-LTR_OS	LTR/Gypsy	50314	50367
OSR38_I-int	LTR/Gypsy	53836	53875
SC-4_int-int	LTR/Copia	55025	56551
SC-4_int-int	LTR/Copia	56589	58247
SC-4_int-int	LTR/Copia	58435	58545
Gypsy-10C_OS-LTR	LTR/Gypsy	58618	58808
Gypsy-10C_OS-LTR	LTR/Gypsy	59164	59339
Gypsy-10C_OS-LTR	LTR/Gypsy	59339	59490
Gypsy-10C_OS-LTR	LTR/Gypsy	59511	59954
SZ-42_LTR	LTR/Gypsy	65057	65604
SZ-42_LTR	LTR/Gypsy	65751	66043
SC-10_int-int	LTR/Copia	69695	70116
SC-10_int-int	LTR/Copia	70106	70587
SC-56_int-int	LTR/Gypsy	71641	71693
CRM-LTR_OS	LTR/Gypsy	74324	75202
CRM-I_OS	LTR/Gypsy	75203	75528
CRM-I_OS	LTR/Gypsy	75690	76052
CRM-I_OS	LTR/Gypsy	76047	76506
RIRE2_I-int	LTR/Gypsy	77037	77123
Gypsy-43_OS-LTR	LTR/Gypsy	77230	77292
RIRE2_I-int	LTR/Gypsy	82160	82319
Gypsy-14_OS-LTR	LTR/Gypsy	82579	82856
RIRE2_I-int	LTR/Gypsy	82857	83003
Gypsy-14_OS-LTR	LTR/Gypsy	83305	83358
RETRO2_I_LTR	LTR/Gypsy	87213	87276
Gypsy-2B_OS-LTR	LTR/Gypsy	87442	87656
CRM-LTR_OS	LTR/Gypsy	90346	91242
CRM-I_OS	LTR/Gypsy	91287	96299
CRM-LTR_OS	LTR/Gypsy	96301	97210
SZ-22_LTR	LTR/Gypsy	98401	98671
Gypsy-21_OS-LTR	LTR/Gypsy	98821	99265
RIRE2_I-int	LTR/Gypsy	99769	99931
RIREXE_I-int	LTR/Gypsy	100595	100981
RIREXE_I-int	LTR/Gypsy	101430	101973
Gypsy-6B_OS-LTR	LTR/Gypsy	103553	104078
RIRE8B_I-int	LTR/Gypsy	104079	104880
SZ-23_LTR	LTR/Gypsy	105054	105317
RIREXE_I-int	LTR/Gypsy	105318	105473
RIREXE_I-int	LTR/Gypsy	106563	107106
RIREXE_I-int	LTR/Gypsy	107433	107878
RIRE2_I-int	LTR/Gypsy	108417	108537
SZ-23_LTR	LTR/Gypsy	109565	109901
RIRE8A_I-int	LTR/Gypsy	109903	110452
RIRE7_LTR	LTR/Gypsy	110455	111078
RIRE7_LTR	LTR/Gypsy	111196	111348
RIRE7_I-int	LTR/Gypsy	111385	116611
RIRE7_I-int	LTR/Gypsy	116927	117182
RIRE7_LTR	LTR/Gypsy	117184	117807
RIRE7_LTR	LTR/Gypsy	117925	118113
RIRE8A_I-int	LTR/Gypsy	118114	120314
Gypsy-10C_OS-LTR	LTR/Gypsy	120349	120546
Gypsy-10C_OS-LTR	LTR/Gypsy	121017	121192
SZ-20LTR	LTR/Gypsy	121192	121364
Gypsy-10C_OS-LTR	LTR/Gypsy	121364	121873
RIRE8A_I-int	LTR/Gypsy	121846	122681
RIRE8A_I-int	LTR/Gypsy	122759	123019
Gypsy-10C_OS-LTR	LTR/Gypsy	123247	123640
SZ-20LTR	LTR/Gypsy	123769	123950
Gypsy-10C_OS-LTR	LTR/Gypsy	123935	124116
Gypsy-10_OS-LTR	LTR/Gypsy	124468	124665
RIRE8A_I-int	LTR/Gypsy	124759	125341
RIRE8A_I-int	LTR/Gypsy	125509	125607
TRUNCATOR	LTR/Gypsy	125608	125801
Gypsy-14_OS-LTR	LTR/Gypsy	126022	126307
RIRE2_I-int	LTR/Gypsy	126308	126474
RIRE2_I-int	LTR/Gypsy	127556	127979
RIRE2_I-int	LTR/Gypsy	128386	131044
RIRE2_I-int	LTR/Gypsy	131175	132004
CRM-LTR_OS	LTR/Gypsy	132070	132979
RIRE2_I-int	LTR/Gypsy	132991	133311
RIREXC_I-int	LTR/Gypsy	133322	133406
RIRE2_I-int	LTR/Gypsy	133709	133795
Gypsy-43_OS-LTR	LTR/Gypsy	133991	134180
RIRE8C_I-int	LTR/Gypsy	136903	137208
CRM-I_OS	LTR/Gypsy	137474	137615
CRM-I_OS	LTR/Gypsy	137833	137974
SZ-22_int-int	LTR/Gypsy	138192	138318
CRM-I_OS	LTR/Gypsy	138570	138684
CRM-I_OS	LTR/Gypsy	138929	139071
CRM-I_OS	LTR/Gypsy	139288	139411
CRM-I_OS	LTR/Gypsy	139657	139798
CRM-I_OS	LTR/Gypsy	140019	140165
CRM-I_OS	LTR/Gypsy	140384	140507
CRM-I_OS	LTR/Gypsy	140751	140893
CRM-I_OS	LTR/Gypsy	141111	141252
CRM-I_OS	LTR/Gypsy	141483	141652
CRM-I_OS	LTR/Gypsy	141845	141968
CRM-I_OS	LTR/Gypsy	142219	142359
CRM-I_OS	LTR/Gypsy	142582	142714
CRM-I_OS	LTR/Gypsy	142951	143079
CRM-I_OS	LTR/Gypsy	143312	143440
CRM-I_OS	LTR/Gypsy	143668	143808
Gypsy-10C_OS-LTR	LTR/Gypsy	144021	144192
Gypsy-10C_OS-LTR	LTR/Gypsy	144680	144839
Gypsy-10B_OS-LTR	LTR/Gypsy	144972	145147
SZ-20LTR	LTR/Gypsy	145143	145328
Gypsy-10C_OS-LTR	LTR/Gypsy	145346	145833
ATLANTYS-I_OS	LTR/Gypsy	149217	149964
Gypsy-10C_OS-LTR	LTR/Gypsy	149993	150480
Gypsy-10C_OS-LTR	LTR/Gypsy	150498	150695
Gypsy-10B_OS-LTR	LTR/Gypsy	150699	150858
Gypsy-10B_OS-LTR	LTR/Gypsy	151346	151517
ATLANTYS-I_OS	LTR/Gypsy	151732	155664
ATLANTYS-I_OS	LTR/Gypsy	155887	157299
ATLANTYS-I_OS	LTR/Gypsy	157582	157704
Gypsy-10C_OS-LTR	LTR/Gypsy	158070	158234
Gypsy-10C_OS-LTR	LTR/Gypsy	158722	158881
Gypsy-10B_OS-LTR	LTR/Gypsy	158898	159082
Gypsy-10C_OS-LTR	LTR/Gypsy	159106	159588
RIRE8C_LTR	LTR/Gypsy	159622	160033
RIRE8C_I-int	LTR/Gypsy	160060	164815
CRM-LTR_OS	LTR/Gypsy	164816	165725
CRMA1_I-int	LTR/Gypsy	165705	165734
CRM-I_OS	LTR/Gypsy	165735	165968
CRM-I_OS	LTR/Gypsy	166381	171426
CRM-LTR_OS	LTR/Gypsy	171428	171881
CRM-LTR_OS	LTR/Gypsy	171886	172063
RIRE8C_I-int	LTR/Gypsy	172071	173142
RIRE8C_LTR	LTR/Gypsy	173143	173314
SZ-22_int-int	LTR/Gypsy	173528	173636
SZ-22_int-int	LTR/Gypsy	173943	174051
SZ-22_int-int	LTR/Gypsy	174340	174448
SZ-22_int-int	LTR/Gypsy	174724	174832
SZ-22_int-int	LTR/Gypsy	175109	175217
SZ-22_int-int	LTR/Gypsy	175494	175612
Gypsy-14_OS-LTR	LTR/Gypsy	175966	176242
RIRE2_I-int	LTR/Gypsy	176243	176419
CRM-LTR_OS	LTR/Gypsy	176761	177669
RIRE2_I-int	LTR/Gypsy	178424	178708
TRUNCATOR	LTR/Gypsy	178712	179230
Gypsy-6B_OS-LTR	LTR/Gypsy	179448	179802
Gypsy-6B_OS-LTR	LTR/Gypsy	179971	180890
Gypsy-6B_OS-LTR	LTR/Gypsy	181042	181699
SZ-64B_I-int	LTR/Gypsy	181647	181738
RIRE8B_I-int	LTR/Gypsy	181739	181840
RIRE8B_I-int	LTR/Gypsy	182014	182602
RIRE8B_I-int	LTR/Gypsy	182854	183184
Gypsy-6_OS-I	LTR	183185	183382
LTR-12_OS-LTR	LTR/Copia	183383	183629
LTR-12_OS-I	LTR/Copia	183630	183834
Gypsy-10C_OS-LTR	LTR/Gypsy	183860	184316
Gypsy-10C_OS-LTR	LTR/Gypsy	184364	184488
Gypsy-10C_OS-LTR	LTR/Gypsy	184488	184663
Gypsy-10C_OS-LTR	LTR/Gypsy	185036	185234
Gypsy-10B_OS-I	LTR/Gypsy	185279	185622
Gypsy-10B_OS-I	LTR/Gypsy	185820	186503
Gypsy-10C_OS-LTR	LTR/Gypsy	186529	186985
Gypsy-10C_OS-LTR	LTR/Gypsy	187033	187156
Gypsy-10C_OS-LTR	LTR/Gypsy	187156	187331
Gypsy-10C_OS-LTR	LTR/Gypsy	187704	187902
LTR-12_OS-LTR	LTR/Copia	187969	188217
RIRE8B_I-int	LTR/Gypsy	188218	192385
TRUNCATOR	LTR/Gypsy	192386	192934
TRUNCATOR	LTR/Gypsy	193218	193456
Gypsy-6B_OS-LTR	LTR/Gypsy	193634	194549
Gypsy-6B_OS-LTR	LTR/Gypsy	194666	195436
RIREXE_I-int	LTR/Gypsy	195494	195698
RIREXD_I-int	LTR/Gypsy	195838	195922
RIREXE_I-int	LTR/Gypsy	195972	196418
RIRE2_I-int	LTR/Gypsy	196936	197136
RIREXE_I-int	LTR/Gypsy	197764	197881
Gypsy-14_OS-LTR	LTR/Gypsy	198237	198499
SZ-22_int-int	LTR/Gypsy	198537	198645
SZ-22_int-int	LTR/Gypsy	198933	199040
Gypsy-14_OS-LTR	LTR/Gypsy	199592	199689
RIRE2_I-int	LTR/Gypsy	199786	200538
RIRE2_I-int	LTR/Gypsy	200813	201247
Gypsy-14_OS-LTR	LTR/Gypsy	202753	203002
Gypsy-14_OS-LTR	LTR/Gypsy	203040	203124
RIRE2_I-int	LTR/Gypsy	203208	204849
RIRE2_I-int	LTR/Gypsy	204968	205931
CRM-LTR_OS	LTR/Gypsy	206033	206938
Gypsy-10B_OS-LTR	LTR/Gypsy	206943	207089
Gypsy-10B_OS-LTR	LTR/Gypsy	207302	207478
SZ-20LTR	LTR/Gypsy	207480	207451
Gypsy-10C_OS-LTR	LTR/Gypsy	207645	208056
RIRE2_I-int	LTR/Gypsy	208095	208370
RIREXC_I-int	LTR/Gypsy	208381	208463
CRM-LTR_OS	LTR/Gypsy	210144	210505
RIRE7_I-int	LTR/Gypsy	210825	210865
CRM-LTR_OS	LTR/Gypsy	210866	211152
Gypsy-8_OS-LTR	LTR/Gypsy	211312	211579
RIRE7_LTR	LTR/Gypsy	211603	211776
Gypsy-10C_OS-LTR	LTR/Gypsy	211778	212178
Gypsy-21_OS-LTR	LTR/Gypsy	212240	212787
Gypsy-21_OS-LTR	LTR/Gypsy	212934	213204
SZ-20LTR	LTR/Gypsy	213294	213460
Gypsy-10C_OS-LTR	LTR/Gypsy	213469	213637
Gypsy-10C_OS-LTR	LTR/Gypsy	213875	214071
RIRE2_I-int	LTR/Gypsy	215308	215677
RIREXE_I-int	LTR/Gypsy	216703	216801
Gypsy-14_OS-LTR	LTR/Gypsy	217087	217336
SZ-22_int-int	LTR/Gypsy	217392	217482
SZ-22_int-int	LTR/Gypsy	217762	217875
Gypsy-14_OS-LTR	LTR/Gypsy	218146	218430
RIREXE_I-int	LTR/Gypsy	218431	218621
RIREXE_I-int	LTR/Gypsy	219667	220188
RIREXE_I-int	LTR/Gypsy	220538	220981
RIREXE_I-int	LTR/Gypsy	221688	221850
RIREXE_I-int	LTR/Gypsy	222484	222679
Gypsy-14_OS-LTR	LTR/Gypsy	223076	223141
SZ-22_int-int	LTR/Gypsy	223394	223502
SZ-22_int-int	LTR/Gypsy	223781	223896
SZ-22_int-int	LTR/Gypsy	224175	224283
SZ-22_int-int	LTR/Gypsy	224559	224666
SZ-22_int-int	LTR/Gypsy	224932	225040
Gypsy-14_OS-LTR	LTR/Gypsy	225496	225578
Gypsy-10C_OS-LTR	LTR/Gypsy	226119	226561
Gypsy-10C_OS-LTR	LTR/Gypsy	226582	226742
Gypsy-10C_OS-LTR	LTR/Gypsy	226728	226908
Gypsy-10C_OS-LTR	LTR/Gypsy	227326	227512
Gypsy-21_OS-LTR	LTR/Gypsy	228045	228129
SZ-22_int-int	LTR/Gypsy	228436	228562
Gypsy-14_OS-LTR	LTR/Gypsy	228768	229012
Gypsy-10C_OS-LTR	LTR/Gypsy	229481	229652
Gypsy-10C_OS-LTR	LTR/Gypsy	230139	230290
Gypsy-10B_OS-LTR	LTR/Gypsy	230314	230498
Gypsy-10C_OS-LTR	LTR/Gypsy	230522	230999
Gypsy-39_OS-I	LTR/Gypsy	231468	232275
ATLANTYS-I_OS	LTR/Gypsy	233577	233961
ATLANTYS-I_OS	LTR/Gypsy	234381	237571
Gypsy-14_OS-LTR	LTR/Gypsy	237571	237836
RIREXE_I-int	LTR/Gypsy	238173	238254
RIREXE_I-int	LTR/Gypsy	239743	240184
RIREXC_I-int	LTR/Gypsy	240303	240362
RIREXE_I-int	LTR/Gypsy	240518	241042
RIREXE_I-int	LTR/Gypsy	242207	242393
ATLANTYS-I_OS	LTR/Gypsy	242399	242541
ATLANTYS-I_OS	LTR/Gypsy	242603	243156
ATLANTYS-I_OS	LTR/Gypsy	243349	244796
ATLANTYS-I_OS	LTR/Gypsy	245079	245201
Gypsy-10B_OS-LTR	LTR/Gypsy	245582	245654
Gypsy-23_OS-LTR	LTR/Gypsy	246706	247438
rn_364-201_LTR	LTR/Gypsy	247715	248138
rn_364-201_LTR	LTR/Gypsy	248211	248533
rn_364-201_LTR	LTR/Gypsy	248591	249396
rn_364-201_LTR	LTR/Gypsy	249522	250285
LTR-21_OS-LTR	LTR/Gypsy	250052	250396
Gypsy-10B_OS-LTR	LTR/Gypsy	250440	250538
Gypsy-10B_OS-LTR	LTR/Gypsy	251019	251170
Gypsy-10B_OS-LTR	LTR/Gypsy	251194	251378
Gypsy-10B_OS-LTR	LTR/Gypsy	251402	251708
RIRE2_I-int	LTR/Gypsy	252235	252669
RIRE2_I-int	LTR/Gypsy	252959	255739
Gypsy-14_OS-LTR	LTR/Gypsy	256258	256428
Gypsy-21_OS-LTR	LTR/Gypsy	256441	256987
Gypsy-21_OS-LTR	LTR/Gypsy	257134	257267
SZ-22_int-int	LTR/Gypsy	257485	258311
SZ-22_int-int	LTR/Gypsy	258351	258975
CRM-I_OS	LTR/Gypsy	258976	260306
CRM-LTR_OS	LTR/Gypsy	260308	261209
Gypsy-14_OS-LTR	LTR/Gypsy	261400	261639
SZ-22_int-int	LTR/Gypsy	261899	262007
SZ-22_int-int	LTR/Gypsy	262292	262395
SZ-22_int-int	LTR/Gypsy	262684	262805
GYPSY1-I_OS	LTR/Gypsy	263066	263175
GYPSY1-I_OS	LTR/Gypsy	263456	263560
GYPSY1-I_OS	LTR/Gypsy	263849	263952
GYPSY1-I_OS	LTR/Gypsy	264242	264350
GYPSY1-I_OS	LTR/Gypsy	264636	264744
GYPSY1-LTR_OS	LTR/Gypsy	265835	265948
GYPSY1-I_OS	LTR/Gypsy	267031	268098
GYPSY1-I_OS	LTR/Gypsy	269264	272018
GYPSY1-I_OS	LTR/Gypsy	272091	273400
RIRE2_I-int	LTR/Gypsy	273873	275006
Gypsy-21_OS-LTR	LTR/Gypsy	275011	275558
Gypsy-21_OS-LTR	LTR/Gypsy	275705	275975
RIRE2_I-int	LTR/Gypsy	275991	276923
RIRE2_I-int	LTR/Gypsy	276994	277042
Gypsy-21_OS-LTR	LTR/Gypsy	277043	277590
Gypsy-21_OS-LTR	LTR/Gypsy	277737	278007
RIRE2_I-int	LTR/Gypsy	278233	278766
RIRE2_I-int	LTR/Gypsy	279870	280013
Gypsy-14_OS-LTR	LTR/Gypsy	280095	280326
SZ-22_int-int	LTR/Gypsy	280483	280601
SZ-22_int-int	LTR/Gypsy	280857	281005
SZ-22_int-int	LTR/Gypsy	281272	281391
SZ-22_int-int	LTR/Gypsy	281669	281777
SZ-22_int-int	LTR/Gypsy	282068	282176
SZ-22_int-int	LTR/Gypsy	282459	282567
SZ-22_int-int	LTR/Gypsy	282848	282956
SZ-22_int-int	LTR/Gypsy	283240	283348
SZ-22_int-int	LTR/Gypsy	283632	283756
SZ-22_int-int	LTR/Gypsy	284030	284138
Gypsy-14_OS-LTR	LTR/Gypsy	284188	284389
RIREXC_I-int	LTR/Gypsy	284719	284852
RIRE2_I-int	LTR/Gypsy	285777	286189
Gypsy-21_OS-LTR	LTR/Gypsy	287360	288308
RIREXB_I-int	LTR/Gypsy	289824	289891
RIRE2_I-int	LTR/Gypsy	289910	291046
RIRE2_I-int	LTR/Gypsy	291224	292572
RIRE2_I-int	LTR/Gypsy	293077	293209
RIRE2_I-int	LTR/Gypsy	294287	294473
Gypsy-14_OS-LTR	LTR/Gypsy	294474	294747
Copia-5_OS-LTR	LTR/Gypsy	295026	295139
Copia-5_OS-LTR	LTR/Gypsy	295450	295667
Copia-5_OS-LTR	LTR/Gypsy	295692	296268
Gypsy-14_OS-LTR	LTR/Gypsy	296292	296610
RIREXB_I-int	LTR/Gypsy	296611	296664
RIRE2_I-int	LTR/Gypsy	297856	298389
RIRE2_I-int	LTR/Gypsy	298560	301774
RIRE2_I-int	LTR/Gypsy	302182	302608
RIRE2_I-int	LTR/Gypsy	303513	303631
Gypsy-14_OS-LTR	LTR/Gypsy	303886	304204
RIRE2_I-int	LTR/Gypsy	304471	304579
RIRE2_I-int	LTR/Gypsy	304862	304970
RIRE2_I-int	LTR/Gypsy	305255	3056363
RIRE2_I-int	LTR/Gypsy	305651	305759
RIRE2_I-int	LTR/Gypsy	306053	306157
RIRE2_I-int	LTR/Gypsy	306446	306554
RIREX_I-int	LTR/Gypsy	306912	307186
RIRE2_I-int	LTR/Gypsy	308427	308862
RIRE2_I-int	LTR/Gypsy	309146	309502
LTR-21_OS-LTR	LTR/Gypsy	309539	309923
rn_364-201_LTR	LTR/Gypsy	309721	310454
rn_364-201_LTR	LTR/Gypsy	310547	311330
rn_364-201_LTR	LTR/Gypsy	311382	312213
Gypsy-29_OS-LTR	LTR/Gypsy	312258	312391
Gypsy-23_OS-LTR	LTR/Gypsy	312452	313298
Gypsy-23_OS-LTR	LTR/Gypsy	314142	314417
RIRE2_I-int	LTR/Gypsy	314490	316962
RIRE2_I-int	LTR/Gypsy	317053	318308
RIREXC_I-int	LTR/Gypsy	318317	318401
RIREXC_I-int	LTR/Gypsy	322666	322746
RIREX_I-int	LTR/Gypsy	323033	323380
SZ-22_int-int	LTR/Gypsy	323488	323614
SZ-22_int-int	LTR/Gypsy	323880	323988
SZ-22_int-int	LTR/Gypsy	324256	324364
SZ-22_int-int	LTR/Gypsy	324640	324744
SZ-22_int-int	LTR/Gypsy	325022	325132
SZ-22_int-int	LTR/Gypsy	325408	325515
SZ-22_int-int	LTR/Gypsy	325795	325903
Gypsy-14_OS-LTR	LTR/Gypsy	326136	326270
SZ-10_LTR	LTR/Gypsy	326321	326447
SZ-10_I-int	LTR/Gypsy	326968	327177
SZ-10_I-int	LTR/Gypsy	327796	328037
SZ-10_I-int	LTR/Gypsy	328634	329173
SZ-10_I-int	LTR/Gypsy	329308	331155
SZ-10_I-int	LTR/Gypsy	331284	332992
SZ-10_I-int	LTR/Gypsy	336778	337091
