# Supplementary material for: De novo genome assembly of Oryza granulata reveals rapid genome expansion and adaptive evolution
Source: Commun Biol. 2018 Jun 29;1:84. doi: 10.1038/s42003-018-0089-4 (PMC6123737; doi:10.1038/s42003-018-0089-4)
Supplement: Supplementary file 4 — Supplementary Data 2 [file 42003_2018_89_MOESM4_ESM.xlsx]

## Sheet: S22
Supplementary Data 2. Function enrichment of expanded gene families in O. granulate and contracted in O. sativa
GO_ID	GO_Term	AdjustedPv		IPRID	IPRTitle	AdjustedPv
GO:0046983	protein dimerization activity	8.37906e-30		IPR005135	Endonuclease/exonuclease/phosphatase	4.16755e-50
GO:0003676	nucleic acid binding	1.38592e-13		IPR008906	HAT dimerisation	6.60192e-20
GO:0005515	protein binding	1.74559e-13		IPR024752	Myb/SANT-like domain	9.61286e-15
GO:0097159	organic cyclic compound binding	2.91024e-08		IPR007021	Domain of unknown function DUF659	3.90385e-14
GO:1901363	heterocyclic compound binding	2.91024e-08		IPR000477	Reverse transcriptase	2.20786e-12
GO:0022904	respiratory electron transport chain	3.41212e-06		IPR005704	Ribosomal protein S3, bacterial	1.72673e-09
GO:0015980	energy derivation by oxidation of organic compounds	1.50228e-05		IPR001351	Ribosomal protein S3, C-terminal	5.35049e-09
GO:0045333	cellular respiration	1.50228e-05		IPR026960	Reverse transcriptase zinc-binding domain	5.17384e-08
GO:0015935	small ribosomal subunit	4.18366e-05		IPR004264	Transposase, Tnp1/En/Spm-like	1.31672e-07
GO:0005488	binding	6.96417e-05		IPR015946	K homology domain-like, alpha/beta	1.31672e-07
GO:0044391	ribosomal subunit	0.00025302		IPR009019	K Homology, prokaryotic type	1.93292e-07
GO:0022900	electron transport chain	0.000512173		IPR019557	Aminotransferase-like, plant mobile domain	2.373e-07
GO:0042773	ATP synthesis coupled electron transport	0.00405221		IPR018289	MULE transposase domain	3.25876e-07
GO:0006119	oxidative phosphorylation	0.00405221		IPR013955	Replication factor A, C-terminal	7.7163e-06
GO:0006091	generation of precursor metabolites and energy	0.00446555		IPR025312	Domain of unknown function DUF4216	1.63458e-05
GO:0015232	heme transporter activity	0.00786135		IPR029480	Transposase-associated domain	1.63458e-05
GO:0015886	heme transport	0.00786135		IPR004252	Transposase, Ptta/En/Spm, plant	5.39467e-05
GO:0051184	cofactor transporter activity	0.00786135		IPR025314	Domain of unknown function DUF4219	9.65342e-05
GO:0051181	cofactor transport	0.00786135		IPR001133	NADH-ubiquinone oxidoreductase chain 4L/K	0.000529115
GO:1901678	iron coordination entity transport	0.00786135		IPR002100	Transcription factor, MADS-box	0.000529115
GO:0008270	zinc ion binding	0.0121317		IPR005797	Cytochrome b/b6, N-terminal	0.00148342
GO:0003735	structural constituent of ribosome	0.0343299		IPR012946	X8	0.00155252
GO:0017004	cytochrome complex assembly	0.0346252		IPR003567	Cytochrome c-type biogenesis protein	0.00168871
GO:0003677	DNA binding	0.0346252		IPR016174	Di-haem cytochrome, transmembrane	0.00198234
GO:0003723	RNA binding	0.0346252		IPR005798	Cytochrome b/b6, C-terminal	0.00216259
GO:0005840	ribosome	0.0346252		IPR003569	Cytochrome c-type biogenesis protein CcbS	0.0029903
GO:0005198	structural molecule activity	0.0346252		IPR017563	Cytochrome c nitrate reductase biogenesis protein NrfE	0.0029903
GO:0003855	3-dehydroquinate dehydratase activity	0.0375507		IPR025452	Domain of unknown function DUF4218	0.00640904
GO:0030529	ribonucleoprotein complex	0.0482072		IPR003656	Zinc finger, BED-type predicted	0.0122929
				IPR000114	Ribosomal protein L16	0.0142183
				IPR012339	Bacteriophage T4, Gp32, single-stranded DNA-binding	0.0163624
				IPR012340	Nucleic acid-binding, OB-fold	0.0163624
				IPR001229	Mannose-binding lectin	0.0163624
				IPR003871	Domain of unknown function DUF223	0.0171844
				IPR001878	Zinc finger, CCHC-type	0.0195563
				IPR016180	Ribosomal protein L10e/L16	0.0216619
				IPR002541	Cytochrome c assembly protein	0.0291033
				IPR005174	Protein of unknown function DUF295	0.0350436
