# Supplementary material for: De novo genome assembly of Oryza granulata reveals rapid genome expansion and adaptive evolution
Source: Commun Biol. 2018 Jun 29;1:84. doi: 10.1038/s42003-018-0089-4 (PMC6123737; doi:10.1038/s42003-018-0089-4)
Supplement: Supplementary file 5 — Supplementary Data 3 [file 42003_2018_89_MOESM5_ESM.xlsx]

## Sheet: S22
Supplementary Data 3. Comparison GO among O. granulata, O. sativa and O. brachyantha
GO_ID	O. granulata	O. sativa	O. brachyantha	P-value (O. granulata vs O. sativa)	Description
GO:0003676	7175	5442	627	2.2e-16	nucleic acid binding; function
GO:0008270	2478	3291	713	2.2e-16	zinc ion binding; function
GO:0005515	2312	3198	2222	2.2e-16	protein binding; function
GO:0006468	1023	1525	1227	2.2e-16	protein phosphorylation; process
GO:0004672	1022	1523	1226	2.2e-16	protein kinase activity; function
GO:0046983	908	522	259	2.2e-16	protein dimerization activity; function
GO:0005840	555	317	236	2.2e-16	ribosome; component
GO:0006508	381	828	312	2.2e-16	proteolysis; process
GO:0043531	211	502	279	2.2e-16	ADP binding; function
GO:0008234	108	538	58	2.2e-16	cysteine-type peptidase activity; function
GO:0006412	553	338	248	4.561e-14	translation; process
GO:0005524	1657	2131	1803	5.564e-14	ATP binding; function
GO:0003735	551	341	248	1.729e-13	structural constituent of ribosome; function
GO:0008137	95	21	7	8.768e-13	NADH dehydrogenase (ubiquinone) activity; function
GO:0019684	86	19	5	1.045e-11	photosynthesis, light reaction; process
GO:0015986	123	40	14	1.652e-11	ATP synthesis coupled proton transport; process
GO:0009767	64	11	3	1.368e-10	photosynthetic electron transport chain; process
GO:0030247	45	125	80	1.044e-09	polysaccharide binding; function
GO:0015979	180	88	45	6.3e-09	photosynthesis; process
GO:0009579	55	11	5	1.72e-08	thylakoid; component
GO:0016168	47	8	3	3.781e-08	chlorophyll binding; function
GO:0009521	47	8	3	3.781e-08	photosystem; component
GO:0009522	77	24	14	6.386e-08	photosystem I; component
GO:0016705	260	402	314	9.203e-08	oxidoreductase activity, acting on paired donors, with incorporation or reduction of molecular oxygen; function
GO:0016788	315	199	126	9.218e-08	hydrolase activity, acting on ester bonds; function
GO:0045263	43	8	1	3.35e-07	proton-transporting ATP synthase complex, coupling factor F(o); component
GO:0005622	544	398	328	4.504e-07	intracellular; component
GO:0048544	46	110	72	4.696e-07	recognition of pollen; process
GO:0045261	50	12	4	6.261e-07	proton-transporting ATP synthase complex, catalytic core F(1); component
GO:0017004	34	5	3	1.163e-06	cytochrome complex assembly; process
GO:0046961	54	16	8	3.229e-06	proton-transporting ATPase activity, rotational mechanism; function
GO:0015078	73	28	16	5.183e-06	hydrogen ion transmembrane transporter activity; function
GO:0030246	94	168	122	9.644e-06	carbohydrate binding; function
GO:0046933	61	22	9	1.29e-05	proton-transporting ATP synthase activity, rotational mechanism; function
GO:0005506	343	471	362	1.823e-05	iron ion binding; function
GO:0033177	37	9	7	2.18e-05	proton-transporting two-sector ATPase complex, proton-transporting domain; component
GO:0015991	78	34	24	2.49e-05	ATP hydrolysis coupled proton transport; process
GO:0016651	47	15	5	3.326e-05	oxidoreductase activity, acting on NAD(P)H; function
GO:0045156	43	13	2	4.171e-05	electron transporter, transferring electrons within the cyclic electron transport pathway of photosynthesis activity; function
GO:0015935	59	23	7	5.351e-05	small ribosomal subunit; component
GO:0015002	13	0	0	0.0001097	heme-copper terminal oxidase activity; function
GO:0042773	37	11	3	0.0001273	ATP synthesis coupled electron transport; process
GO:0010333	22	55	32	0.0002219	terpene synthase activity; function
GO:0004129	30	8	10	0.0002657	cytochrome-c oxidase activity; function
GO:0020037	457	580	469	0.0003391	heme binding; function
GO:0015886	14	1	0	0.0004727	heme transport; process
GO:0015232	14	1	0	0.0004727	heme transporter activity; function
GO:0009772	37	13	2	0.0005682	photosynthetic electron transport in photosystem II; process
GO:0016829	28	61	37	0.0006247	lyase activity; function
GO:0022904	22	5	2	0.0008357	respiratory electron transport chain; process
GO:0016747	120	177	138	0.001629	transferase activity, transferring acyl groups other than amino-acyl groups; function
GO:0009060	12	1	1	0.001695	aerobic respiration; process
GO:0008152	722	857	647	0.00178	metabolic process; process
GO:0050821	18	4	1	0.002414	protein stabilization; process
GO:0042301	18	4	1	0.002414	phosphate ion binding; function
GO:0033897	25	8	6	0.002733	ribonuclease T2 activity; function
GO:0046034	36	15	9	0.002978	ATP metabolic process; process
GO:0003899	92	57	47	0.003074	DNA-directed RNA polymerase activity; function
GO:0009523	86	54	26	0.005162	photosystem II; component
GO:0016820	40	19	12	0.005872	hydrolase activity, acting on acid anhydrides, catalyzing transmembrane movement of substances; function
GO:0006351	151	109	100	0.006188	transcription, DNA-templated; process
GO:0008171	25	49	26	0.007174	O-methyltransferase activity; function
GO:0003677	1535	1420	1060	0.008696	DNA binding; function
GO:0015992	43	22	16	0.00875	proton transport; process
Note: here only listed gene families with adjusted P-value < 0.01. The light red background represents the function of components of photosystem I and II, and the light blue represents ATP synthesis.
