# Supplementary material for: De novo genome assembly of Oryza granulata reveals rapid genome expansion and adaptive evolution
Source: Commun Biol. 2018 Jun 29;1:84. doi: 10.1038/s42003-018-0089-4 (PMC6123737; doi:10.1038/s42003-018-0089-4)
Supplement: Supplementary file 6 — Supplementary Data 4 [file 42003_2018_89_MOESM6_ESM.xlsx]

## Sheet: S23
Supplementary Data 4. GO function of significantly expanded gene families in O. granulata
fam_id	A. thalian	B. distachyon	O. brachyantha	O. glaberrima	O. sativa	O. granulata	Description
48	7	5	2	9	26	116	(124)GO:0003676; nucleic acid binding; function	(87)GO:0046983; protein dimerization activity; function	(4)GO:0043531; ADP binding; function	(1)GO:0009654; photosystem II oxygen evolving complex; component	(1)GO:0042651; thylakoid membrane; component	(1)GO:0015979; photosynthesis; process	(1)GO:0009523; photosystem II; component
289	2	1	2	14	8	15	(25)GO:0009579; thylakoid; component	(25)GO:0015979; photosynthesis; process	(25)GO:0009522; photosystem I; component	(25)GO:0016021; integral component of membrane; component	(5)GO:0046872; metal ion binding; function
960	1	3	1	5	3	7	(11)GO:0016020; membrane; component	(11)GO:0009521; photosystem; component	(11)GO:0009767; photosynthetic electron transport chain; process	(11)GO:0016168; chlorophyll binding; function	(11)GO:0019684; photosynthesis, light reaction; process	(6)GO:0015979; photosynthesis; process	(6)GO:0009523; photosystem II; component	(5)GO:0045156; electron transporter, transferring electrons within the cyclic electron transport pathway of photosynthesis activity; function	(5)GO:0009772; photosynthetic electron transport in photosystem II; process	(1)GO:0042301; phosphate ion binding; function	(1)GO:0050821; protein stabilization; process
728	1	4	1	6	3	6	(10)GO:0042301; phosphate ion binding; function	(10)GO:0015979; photosynthesis; process	(10)GO:0016020; membrane; component	(10)GO:0009523; photosystem II; component	(10)GO:0050821; protein stabilization; process
18095	0	0	0	0	0	5	(5)GO:0016020; membrane; component	(5)GO:0016491; oxidoreductase activity; function	(5)GO:0022904; respiratory electron transport chain; process	(5)GO:0009055; electron carrier activity; function	(4)GO:0045156; electron transporter, transferring electrons within the cyclic electron transport pathway of photosynthesis activity; function	(4)GO:0042651; thylakoid membrane; component	(4)GO:0009767; photosynthetic electron transport chain; process	(2)GO:0022900; electron transport chain; process	(2)GO:0045158; electron transporter, transferring electrons within cytochrome b6/f complex of photosystem II activity; function	(2)GO:0020037; heme binding; function	(2)GO:0005506; iron ion binding; function	(2)GO:0016021; integral component of membrane; component	(1)GO:0042301; phosphate ion binding; function	(1)GO:0015979; photosynthesis; process	(1)GO:0009523; photosystem II; component	(1)GO:0050821; protein stabilization; process
10537	1	0	1	0	0	5	(6)GO:0015979; photosynthesis; process	(6)GO:0009522; photosystem I; component
Total	12	13	7	34	40	154
554	2	0	0	1	1	23	(24)GO:0045263; proton-transporting ATP synthase complex, coupling factor F(o); component	(24)GO:0015991; ATP hydrolysis coupled proton transport; process	(24)GO:0015986; ATP synthesis coupled proton transport; process	(24)GO:0033177; proton-transporting two-sector ATPase complex, proton-transporting domain; component	(24)GO:0015078; hydrogen ion transmembrane transporter activity; function
1251	0	0	0	0	0	17	(17)GO:0015986; ATP synthesis coupled proton transport; process	(17)GO:0045261; proton-transporting ATP synthase complex, catalytic core F(1); component	(17)GO:0046961; proton-transporting ATPase activity, rotational mechanism; function	(17)GO:0046933; proton-transporting ATP synthase activity, rotational mechanism; function
477	4	2	3	6	4	10	(17)GO:0005524; ATP binding; function	(16)GO:0015992; proton transport; process	(16)GO:0046034; ATP metabolic process; process	(13)GO:0015991; ATP hydrolysis coupled proton transport; process	(13)GO:0033178; proton-transporting two-sector ATPase complex, catalytic domain; component	(13)GO:0016820; hydrolase activity, acting on acid anhydrides, catalyzing transmembrane movement of substances; function	(11)GO:0015986; ATP synthesis coupled proton transport; process	(11)GO:0045261; proton-transporting ATP synthase complex, catalytic core F(1); component	(11)GO:0046961; proton-transporting ATPase activity, rotational mechanism; function	(11)GO:0046933; proton-transporting ATP synthase activity, rotational mechanism; function
506	4	5	3	2	7	6	(16)GO:0005524; ATP binding; function	(15)GO:0015991; ATP hydrolysis coupled proton transport; process	(15)GO:0033178; proton-transporting two-sector ATPase complex, catalytic domain; component	(15)GO:0016820; hydrolase activity, acting on acid anhydrides, catalyzing transmembrane movement of substances; function	(14)GO:0015986; ATP synthesis coupled proton transport; process	(14)GO:0015992; proton transport; process	(14)GO:0046034; ATP metabolic process; process	(14)GO:0046933; proton-transporting ATP synthase activity, rotational mechanism; function	(3)GO:0006754; ATP biosynthetic process; process	(3)GO:0000275; mitochondrial proton-transporting ATP synthase complex, catalytic core F(1); component	(3)GO:0016887; ATPase activity; function
959	1	2	0	6	4	6	(10)GO:0045263; proton-transporting ATP synthase complex, coupling factor F(o); component	(10)GO:0015986; ATP synthesis coupled proton transport; process	(10)GO:0015078; hydrogen ion transmembrane transporter activity; function
15144	0	0	0	0	0	6	(6)GO:0015986; ATP synthesis coupled proton transport; process	(6)GO:0045261; proton-transporting ATP synthase complex, catalytic core F(1); component	(6)GO:0046961; proton-transporting ATPase activity, rotational mechanism; function	(6)GO:0046933; proton-transporting ATP synthase activity, rotational mechanism; function
Total	11	9	6	15	16	68
