# Supplementary material for: De novo genome assembly of Oryza granulata reveals rapid genome expansion and adaptive evolution
Source: Commun Biol. 2018 Jun 29;1:84. doi: 10.1038/s42003-018-0089-4 (PMC6123737; doi:10.1038/s42003-018-0089-4)
Supplement: Supplementary file 7 — Supplementary Data 5 [file 42003_2018_89_MOESM7_ESM.xlsx]

## Sheet: S28
Supplementary Data 5. GO Enrichment of 171 PSG of O. granulata
GO_ID	GO_Term	AdjustedPv
GO:0019205	nucleobase-containing compound kinase activity	0.0209788
GO:0044710	single-organism metabolic process	0.0209788
GO:0044763	single-organism cellular process	0.0209788
GO:0044699	single-organism process	0.0209788
GO:0006414	translational elongation	0.0266758
GO:0006461	protein complex assembly	0.0334767
GO:0016853	isomerase activity	0.0351317
GO:0065003	macromolecular complex assembly	0.0413032
GO:0003824	catalytic activity	0.0413032
GO:0071822	protein complex subunit organization	0.0435406
GO:0043933	macromolecular complex subunit organization	0.0480885
GO:0008641	small protein activating enzyme activity	0.0480885
GO:0043623	cellular protein complex assembly	0.0480885
GO:0006399	tRNA metabolic process	0.0480885
GO:0016874	ligase activity	0.0480885
GO:0006418	tRNA aminoacylation for protein translation	0.0480885
GO:0044281	small molecule metabolic process	0.0480885
GO:0022607	cellular component assembly	0.0480885
GO:0004812	aminoacyl-tRNA ligase activity	0.0480885
GO:0016876	ligase activity, forming aminoacyl-tRNA and related compounds	0.0480885
GO:0043039	tRNA aminoacylation	0.0480885
GO:0016875	ligase activity, forming carbon-oxygen bonds	0.0480885
GO:0043038	amino acid activation	0.0480885
GO:0006520	cellular amino acid metabolic process	0.0480885
GO:0006505	GPI anchor metabolic process	0.0480885
GO:0005524	ATP binding	0.0480885
GO:0034660	ncRNA metabolic process	0.0480885
GO:0006221	pyrimidine nucleotide biosynthetic process	0.0480885
GO:0008568	microtubule-severing ATPase activity	0.0480885
GO:0017003	protein-heme linkage	0.0480885
GO:0044599	AP-5 adaptor complex	0.0480885
GO:0004451	isocitrate lyase activity	0.0480885
GO:0010024	phytochromobilin biosynthetic process	0.0480885
GO:0016636	oxidoreductase activity, acting on the CH-CH group of donors, iron-sulfur protein as acceptor	0.0480885
GO:0050897	cobalt ion binding	0.0480885
GO:0045747	positive regulation of Notch signaling pathway	0.0480885
GO:0004823	leucine-tRNA ligase activity	0.0480885
GO:0006429	leucyl-tRNA aminoacylation	0.0480885
GO:0019211	phosphatase activator activity	0.0480885
GO:0043461	proton-transporting ATP synthase complex assembly	0.0480885
GO:0004592	pantoate-beta-alanine ligase activity	0.0480885
GO:0004818	glutamate-tRNA ligase activity	0.0480885
GO:0006424	glutamyl-tRNA aminoacylation	0.0480885
GO:0051202	phytochromobilin metabolic process	0.0480885
GO:0007219	Notch signaling pathway	0.0480885
GO:0008593	regulation of Notch signaling pathway	0.0480885
GO:0009967	positive regulation of signal transduction	0.0480885
GO:0010647	positive regulation of cell communication	0.0480885
GO:0023056	positive regulation of signaling	0.0480885
GO:0048584	positive regulation of response to stimulus	0.0480885
GO:0070272	proton-transporting ATP synthase complex biogenesis	0.0480885
GO:1901564	organonitrogen compound metabolic process	0.0480885
GO:0035639	purine ribonucleoside triphosphate binding	0.0480885
GO:0019752	carboxylic acid metabolic process	0.0480885
GO:0070271	protein complex biogenesis	0.0480885
GO:0006220	pyrimidine nucleotide metabolic process	0.0486607
GO:0006664	glycolipid metabolic process	0.0486607
GO:0008017	microtubule binding	0.0486607
GO:0043436	oxoacid metabolic process	0.0486607
GO:0006082	organic acid metabolic process	0.0486607
GO:0000166	nucleotide binding	0.0486607
GO:1901265	nucleoside phosphate binding	0.0486607
GO:0048522	positive regulation of cellular process	0.048972
GO:0030554	adenyl nucleotide binding	0.0496564
