# Supplementary material for: De novo genome assembly of Oryza granulata reveals rapid genome expansion and adaptive evolution
Source: Commun Biol. 2018 Jun 29;1:84. doi: 10.1038/s42003-018-0089-4 (PMC6123737; doi:10.1038/s42003-018-0089-4)
Supplement: Supplementary file 8 — Supplementary Data 6 [file 42003_2018_89_MOESM8_ESM.xlsx]

## Sheet: S29
Supplementary Data 6. IPR Enrichment of 171 PSG of O. granulata
IPRID	IPRTitle	AdjustedPv
IPR025723	Anion-transporting ATPase-like domain	0.0134808
IPR000850	Adenylate kinase	0.027713
IPR000594	UBA/THIF-type NAD/FAD binding fold	0.027713
IPR027417	P-loop containing nucleoside triphosphate hydrolase	0.027713
IPR000781	Enhancer of rudimentary	0.027713
IPR000895	Transthyretin/hydroxyisourate hydrolase	0.027713
IPR001221	Phenol hydroxylase reductase	0.027713
IPR003721	Pantoate-beta-alanine ligase	0.027713
IPR004327	Phosphotyrosyl phosphatase activator, PTPA	0.027713
IPR004329	CcmE/CycJ protein	0.027713
IPR004344	Tubulin-tyrosine ligase	0.027713
IPR004527	Glutamate-tRNA ligase, class Ib, bacterial/mitochondrial	0.027713
IPR005120	Regulator of nonsense-mediated decay, UPF3	0.027713
IPR005595	Translocon-associated protein (TRAP), alpha subunit	0.027713
IPR006254	Isocitrate lyase	0.027713
IPR007177	Domain of unknown function DUF367	0.027713
IPR007204	ARP2/3 complex, p21-Arc subunit	0.027713
IPR007317	Uncharacterised protein family UPF0363	0.027713
IPR008925	Aminoacyl-tRNA synthetase, class I, anticodon-binding	0.027713
IPR009249	Ferredoxin-dependent bilin reductase	0.027713
IPR009770	Domain of unknown function DUF1338	0.027713
IPR010776	Tat binding protein 1-interacting	0.027713
IPR011419	ATP12, ATPase F1F0-assembly protein	0.027713
IPR012479	HCNGP-like	0.027713
IPR013923	Autophagy-related protein 16	0.027713
IPR013961	RAI1-like	0.027713
IPR018020	Oxo-4-hydroxy-4-carboxy-5-ureidoimidazoline decarboxylase	0.027713
IPR019129	Folate-sensitive fragile site protein Fra10Ac1	0.027713
IPR019140	Mini-chromosome maintenance complex-binding protein	0.027713
IPR021183	N-terminal acetyltransferase A, auxiliary subunit	0.027713
IPR021841	Vacuolar protein 14 C-terminal Fig4-binding domain	0.027713
IPR022888	Glutamyl-tRNA synthetase, archaea	0.027713
IPR022968	Ribosome biogenesis protein	0.027713
IPR023416	Transthyretin/hydroxyisourate hydrolase, superfamily	0.027713
IPR025709	Leucyl-tRNA synthetase, editing domain	0.027713
IPR028110	Protein of unknown function DUF4499	0.027713
IPR028222	AP-5 complex subunit zeta-1	0.027713
IPR028596	Katanin p60 subunit A1	0.027713
IPR031722	Coilin, N-terminal domain	0.027713
IPR032197	Ubiquitin-like modifier-activating enzyme Atg7, N-terminal	0.027713
IPR000056	Ribulose-phosphate 3-epimerase-like	0.0374737
IPR001298	Filamin/ABP280 repeat	0.0374737
IPR002316	Proline-tRNA ligase, class IIa	0.0374737
IPR002410	Peptidase S33	0.0374737
IPR004085	DNA topoisomerase VI, subunit A	0.0374737
IPR004499	Proline-tRNA ligase, class IIa, archaeal-type	0.0374737
IPR005112	dDENN domain	0.0374737
IPR007209	RNase L inhibitor RLI, possible metal-binding domain	0.0374737
IPR012978	Uncharacterised domain NUC173	0.0374737
IPR013005	Ribosomal protein L4/L1e, bacterial-type	0.0374737
IPR013234	PIGA, GPI anchor biosynthesis	0.0374737
IPR013536	WLM	0.0374737
IPR014790	MutL, C-terminal, dimerisation	0.0374737
IPR015264	Prolyl-tRNA synthetase, class II, C-terminal, archaeal-type	0.0374737
IPR016061	Proline-tRNA ligase, class II, C-terminal	0.0374737
IPR017449	Prolyl-tRNA synthetase, class II	0.0374737
IPR017868	Filamin/ABP280 repeat-like	0.0374737
IPR019147	Suppressor of white apricot N-terminal domain	0.0374737
IPR022170	E3 Ubiquitin ligase	0.0374737
IPR031563	Molybdate transporter 1/2	0.0374737
IPR011045	Nitrous oxide reductase, N-terminal	0.0468246
IPR017986	WD40-repeat-containing domain	0.0468246
IPR001194	DENN domain	0.0468246
IPR001567	Peptidase M3A/M3B	0.0468246
IPR001632	G-protein, beta subunit	0.0468246
IPR002569	Peptide methionine sulphoxide reductase MsrA	0.0468246
IPR005113	uDENN domain	0.0468246
IPR007378	Tic22-like	0.0468246
IPR013507	DNA mismatch repair protein, C-terminal	0.0468246
IPR014038	Translation elongation factor EF1B, beta/delta subunit, guanine nucleotide exchange	0.0468246
IPR014717	Translation elongation factor EF1B/ribosomal protein S6	0.0468246
IPR032001	SAWADEE domain	0.0468246
IPR001680	WD40 repeat	0.0468246
